# Supplementary material for: Dynamic functional changes upon thalamotomy in essential tremor depend on baseline brain morphometry
Source: Sci Rep. 2024 Jan 31;14:2605. doi: 10.1038/s41598-024-52410-y (PMC10831051; doi:10.1038/s41598-024-52410-y)
Supplement: Supplementary file 8 — Supplementary Table 2. [file 41598_2024_52410_MOESM8_ESM.xls]

## Sheet: Sheet1
Region index	Hemisphere	Name	Network index	Network name
1	Left	17Networks_LH_VisCent_ExStr_1	1	Visual central
2	Left	17Networks_LH_VisCent_ExStr_2	1	Visual central
3	Left	17Networks_LH_VisCent_ExStr_3	1	Visual central
4	Left	17Networks_LH_VisCent_ExStr_4	1	Visual central
5	Left	17Networks_LH_VisCent_ExStr_5	1	Visual central
6	Left	17Networks_LH_VisCent_ExStr_6	1	Visual central
7	Left	17Networks_LH_VisCent_Striate_1	1	Visual central
8	Left	17Networks_LH_VisCent_ExStr_7	1	Visual central
9	Left	17Networks_LH_VisCent_ExStr_8	1	Visual central
10	Left	17Networks_LH_VisCent_ExStr_9	1	Visual central
11	Left	17Networks_LH_VisCent_ExStr_10	1	Visual central
12	Left	17Networks_LH_VisCent_ExStr_11	1	Visual central
13	Left	17Networks_LH_VisPeri_ExStrInf_1	2	Visual peripheral
14	Left	17Networks_LH_VisPeri_ExStrInf_2	2	Visual peripheral
15	Left	17Networks_LH_VisPeri_ExStrInf_3	2	Visual peripheral
16	Left	17Networks_LH_VisPeri_ExStrInf_4	2	Visual peripheral
17	Left	17Networks_LH_VisPeri_ExStrInf_5	2	Visual peripheral
18	Left	17Networks_LH_VisPeri_StriCal_1	2	Visual peripheral
19	Left	17Networks_LH_VisPeri_StriCal_2	2	Visual peripheral
20	Left	17Networks_LH_VisPeri_ExStrSup_1	2	Visual peripheral
21	Left	17Networks_LH_VisPeri_ExStrSup_2	2	Visual peripheral
22	Left	17Networks_LH_VisPeri_ExStrSup_3	2	Visual peripheral
23	Left	17Networks_LH_VisPeri_ExStrSup_4	2	Visual peripheral
24	Left	17Networks_LH_VisPeri_ExStrSup_5	2	Visual peripheral
25	Left	17Networks_LH_SomMotA_1	3	Somatomotor A
26	Left	17Networks_LH_SomMotA_2	3	Somatomotor A
27	Left	17Networks_LH_SomMotA_3	3	Somatomotor A
28	Left	17Networks_LH_SomMotA_4	3	Somatomotor A
29	Left	17Networks_LH_SomMotA_5	3	Somatomotor A
30	Left	17Networks_LH_SomMotA_6	3	Somatomotor A
31	Left	17Networks_LH_SomMotA_7	3	Somatomotor A
32	Left	17Networks_LH_SomMotA_8	3	Somatomotor A
33	Left	17Networks_LH_SomMotA_9	3	Somatomotor A
34	Left	17Networks_LH_SomMotA_10	3	Somatomotor A
35	Left	17Networks_LH_SomMotA_11	3	Somatomotor A
36	Left	17Networks_LH_SomMotA_12	3	Somatomotor A
37	Left	17Networks_LH_SomMotA_13	3	Somatomotor A
38	Left	17Networks_LH_SomMotA_14	3	Somatomotor A
39	Left	17Networks_LH_SomMotA_15	3	Somatomotor A
40	Left	17Networks_LH_SomMotA_16	3	Somatomotor A
41	Left	17Networks_LH_SomMotA_17	3	Somatomotor A
42	Left	17Networks_LH_SomMotA_18	3	Somatomotor A
43	Left	17Networks_LH_SomMotA_19	3	Somatomotor A
44	Left	17Networks_LH_SomMotB_Aud_1	4	Somatomotor B
45	Left	17Networks_LH_SomMotB_Aud_2	4	Somatomotor B
46	Left	17Networks_LH_SomMotB_Ins_1	4	Somatomotor B
47	Left	17Networks_LH_SomMotB_S2_1	4	Somatomotor B
48	Left	17Networks_LH_SomMotB_S2_2	4	Somatomotor B
49	Left	17Networks_LH_SomMotB_Aud_3	4	Somatomotor B
50	Left	17Networks_LH_SomMotB_Aud_4	4	Somatomotor B
51	Left	17Networks_LH_SomMotB_S2_3	4	Somatomotor B
52	Left	17Networks_LH_SomMotB_S2_4	4	Somatomotor B
53	Left	17Networks_LH_SomMotB_S2_5	4	Somatomotor B
54	Left	17Networks_LH_SomMotB_S2_6	4	Somatomotor B
55	Left	17Networks_LH_SomMotB_Cent_1	4	Somatomotor B
56	Left	17Networks_LH_SomMotB_Cent_2	4	Somatomotor B
57	Left	17Networks_LH_SomMotB_Cent_3	4	Somatomotor B
58	Left	17Networks_LH_SomMotB_Cent_4	4	Somatomotor B
59	Left	17Networks_LH_SomMotB_Cent_5	4	Somatomotor B
60	Left	17Networks_LH_DorsAttnA_TempOcc_1	5	Dorsal attention A
61	Left	17Networks_LH_DorsAttnA_TempOcc_2	5	Dorsal attention A
62	Left	17Networks_LH_DorsAttnA_TempOcc_3	5	Dorsal attention A
63	Left	17Networks_LH_DorsAttnA_TempOcc_4	5	Dorsal attention A
64	Left	17Networks_LH_DorsAttnA_ParOcc_1	5	Dorsal attention A
65	Left	17Networks_LH_DorsAttnA_ParOcc_2	5	Dorsal attention A
66	Left	17Networks_LH_DorsAttnA_SPL_1	5	Dorsal attention A
67	Left	17Networks_LH_DorsAttnA_SPL_2	5	Dorsal attention A
68	Left	17Networks_LH_DorsAttnA_SPL_3	5	Dorsal attention A
69	Left	17Networks_LH_DorsAttnA_SPL_4	5	Dorsal attention A
70	Left	17Networks_LH_DorsAttnA_SPL_5	5	Dorsal attention A
71	Left	17Networks_LH_DorsAttnA_SPL_6	5	Dorsal attention A
72	Left	17Networks_LH_DorsAttnA_SPL_7	5	Dorsal attention A
73	Left	17Networks_LH_DorsAttnB_PostC_1	6	Dorsal attention B
74	Left	17Networks_LH_DorsAttnB_PostC_2	6	Dorsal attention B
75	Left	17Networks_LH_DorsAttnB_PostC_3	6	Dorsal attention B
76	Left	17Networks_LH_DorsAttnB_PostC_4	6	Dorsal attention B
77	Left	17Networks_LH_DorsAttnB_PostC_5	6	Dorsal attention B
78	Left	17Networks_LH_DorsAttnB_PostC_6	6	Dorsal attention B
79	Left	17Networks_LH_DorsAttnB_PostC_7	6	Dorsal attention B
80	Left	17Networks_LH_DorsAttnB_PostC_8	6	Dorsal attention B
81	Left	17Networks_LH_DorsAttnB_PostC_9	6	Dorsal attention B
82	Left	17Networks_LH_DorsAttnB_FEF_1	6	Dorsal attention B
83	Left	17Networks_LH_DorsAttnB_FEF_2	6	Dorsal attention B
84	Left	17Networks_LH_DorsAttnB_FEF_3	6	Dorsal attention B
85	Left	17Networks_LH_DorsAttnB_PrCv_1	6	Dorsal attention B
86	Left	17Networks_LH_SalVentAttnA_ParOper_1	7	Salience/Ventral attention A
87	Left	17Networks_LH_SalVentAttnA_ParOper_2	7	Salience/Ventral attention A
88	Left	17Networks_LH_SalVentAttnA_ParOper_3	7	Salience/Ventral attention A
89	Left	17Networks_LH_SalVentAttnA_Ins_1	7	Salience/Ventral attention A
90	Left	17Networks_LH_SalVentAttnA_Ins_2	7	Salience/Ventral attention A
91	Left	17Networks_LH_SalVentAttnA_Ins_3	7	Salience/Ventral attention A
92	Left	17Networks_LH_SalVentAttnA_Ins_4	7	Salience/Ventral attention A
93	Left	17Networks_LH_SalVentAttnA_FrOper_1	7	Salience/Ventral attention A
94	Left	17Networks_LH_SalVentAttnA_FrOper_2	7	Salience/Ventral attention A
95	Left	17Networks_LH_SalVentAttnA_ParMed_1	7	Salience/Ventral attention A
96	Left	17Networks_LH_SalVentAttnA_ParMed_2	7	Salience/Ventral attention A
97	Left	17Networks_LH_SalVentAttnA_ParMed_3	7	Salience/Ventral attention A
98	Left	17Networks_LH_SalVentAttnA_FrMed_1	7	Salience/Ventral attention A
99	Left	17Networks_LH_SalVentAttnA_FrMed_2	7	Salience/Ventral attention A
100	Left	17Networks_LH_SalVentAttnA_FrMed_3	7	Salience/Ventral attention A
101	Left	17Networks_LH_SalVentAttnB_PFCl_1	8	Salience/Ventral attention B
102	Left	17Networks_LH_SalVentAttnB_PFCl_2	8	Salience/Ventral attention B
103	Left	17Networks_LH_SalVentAttnB_PFCl_3	8	Salience/Ventral attention B
104	Left	17Networks_LH_SalVentAttnB_Ins_1	8	Salience/Ventral attention B
105	Left	17Networks_LH_SalVentAttnB_Ins_2	8	Salience/Ventral attention B
106	Left	17Networks_LH_SalVentAttnB_Ins_3	8	Salience/Ventral attention B
107	Left	17Networks_LH_SalVentAttnB_OFC_1	8	Salience/Ventral attention B
108	Left	17Networks_LH_SalVentAttnB_PFCmp_1	8	Salience/Ventral attention B
109	Left	17Networks_LH_LimbicB_OFC_1	9	Limbic B
110	Left	17Networks_LH_LimbicB_OFC_2	9	Limbic B
111	Left	17Networks_LH_LimbicB_OFC_3	9	Limbic B
112	Left	17Networks_LH_LimbicB_OFC_4	9	Limbic B
113	Left	17Networks_LH_LimbicB_OFC_5	9	Limbic B
114	Left	17Networks_LH_LimbicA_TempPole_2	10	Limbic A
115	Left	17Networks_LH_LimbicA_TempPole_3	10	Limbic A
116	Left	17Networks_LH_LimbicA_TempPole_4	10	Limbic A
117	Left	17Networks_LH_LimbicA_TempPole_5	10	Limbic A
118	Left	17Networks_LH_LimbicA_TempPole_6	10	Limbic A
119	Left	17Networks_LH_LimbicA_TempPole_7	10	Limbic A
120	Left	17Networks_LH_ContA_Temp_1	11	Control A
121	Left	17Networks_LH_ContA_IPS_1	11	Control A
122	Left	17Networks_LH_ContA_IPS_2	11	Control A
123	Left	17Networks_LH_ContA_IPS_3	11	Control A
124	Left	17Networks_LH_ContA_IPS_4	11	Control A
125	Left	17Networks_LH_ContA_IPS_5	11	Control A
126	Left	17Networks_LH_ContA_PFCd_1	11	Control A
127	Left	17Networks_LH_ContA_PFClv_1	11	Control A
128	Left	17Networks_LH_ContA_PFClv_2	11	Control A
129	Left	17Networks_LH_ContA_PFCl_1	11	Control A
130	Left	17Networks_LH_ContA_PFCl_2	11	Control A
131	Left	17Networks_LH_ContA_PFCl_3	11	Control A
132	Left	17Networks_LH_ContA_Cingm_1	11	Control A
133	Left	17Networks_LH_ContB_Temp_1	12	Control B
134	Left	17Networks_LH_ContB_Temp_2	12	Control B
135	Left	17Networks_LH_ContB_IPL_1	12	Control B
136	Left	17Networks_LH_ContB_IPL_2	12	Control B
137	Left	17Networks_LH_ContB_IPL_3	12	Control B
138	Left	17Networks_LH_ContB_PFCd_1	12	Control B
139	Left	17Networks_LH_ContB_PFClv_1	12	Control B
140	Left	17Networks_LH_ContB_PFClv_2	12	Control B
141	Left	17Networks_LH_ContB_PFClv_3	12	Control B
142	Left	17Networks_LH_ContB_PFCmp_1	12	Control B
143	Left	17Networks_LH_ContC_pCun_1	13	Control C
144	Left	17Networks_LH_ContC_pCun_2	13	Control C
145	Left	17Networks_LH_ContC_pCun_3	13	Control C
146	Left	17Networks_LH_ContC_Cingp_1	13	Control C
147	Left	17Networks_LH_ContC_Cingp_2	13	Control C
148	Left	17Networks_LH_DefaultA_IPL_1	14	Default mode A
149	Left	17Networks_LH_DefaultA_IPL_2	14	Default mode A
150	Left	17Networks_LH_DefaultA_PFCd_1	14	Default mode A
151	Left	17Networks_LH_DefaultA_PFCd_2	14	Default mode A
152	Left	17Networks_LH_DefaultA_PFCd_3	14	Default mode A
153	Left	17Networks_LH_DefaultA_pCunPCC_1	14	Default mode A
154	Left	17Networks_LH_DefaultA_pCunPCC_2	14	Default mode A
155	Left	17Networks_LH_DefaultA_pCunPCC_3	14	Default mode A
156	Left	17Networks_LH_DefaultA_pCunPCC_4	14	Default mode A
157	Left	17Networks_LH_DefaultA_pCunPCC_5	14	Default mode A
158	Left	17Networks_LH_DefaultA_pCunPCC_6	14	Default mode A
159	Left	17Networks_LH_DefaultA_pCunPCC_7	14	Default mode A
160	Left	17Networks_LH_DefaultA_PFCm_1	14	Default mode A
161	Left	17Networks_LH_DefaultA_PFCm_2	14	Default mode A
162	Left	17Networks_LH_DefaultA_PFCm_3	14	Default mode A
163	Left	17Networks_LH_DefaultA_PFCm_4	14	Default mode A
164	Left	17Networks_LH_DefaultA_PFCm_5	14	Default mode A
165	Left	17Networks_LH_DefaultA_PFCm_6	14	Default mode A
166	Left	17Networks_LH_DefaultB_Temp_1	15	Default mode B
167	Left	17Networks_LH_DefaultB_Temp_2	15	Default mode B
168	Left	17Networks_LH_DefaultB_Temp_3	15	Default mode B
169	Left	17Networks_LH_DefaultB_Temp_4	15	Default mode B
170	Left	17Networks_LH_DefaultB_Temp_5	15	Default mode B
171	Left	17Networks_LH_DefaultB_Temp_6	15	Default mode B
172	Left	17Networks_LH_DefaultB_IPL_1	15	Default mode B
173	Left	17Networks_LH_DefaultB_IPL_2	15	Default mode B
174	Left	17Networks_LH_DefaultB_PFCd_1	15	Default mode B
175	Left	17Networks_LH_DefaultB_PFCd_2	15	Default mode B
176	Left	17Networks_LH_DefaultB_PFCd_3	15	Default mode B
177	Left	17Networks_LH_DefaultB_PFCd_4	15	Default mode B
178	Left	17Networks_LH_DefaultB_PFCd_5	15	Default mode B
179	Left	17Networks_LH_DefaultB_PFCd_6	15	Default mode B
180	Left	17Networks_LH_DefaultB_PFCl_1	15	Default mode B
181	Left	17Networks_LH_DefaultB_PFCl_2	15	Default mode B
182	Left	17Networks_LH_DefaultB_PFCv_1	15	Default mode B
183	Left	17Networks_LH_DefaultB_PFCv_2	15	Default mode B
184	Left	17Networks_LH_DefaultB_PFCv_3	15	Default mode B
185	Left	17Networks_LH_DefaultB_PFCv_4	15	Default mode B
186	Left	17Networks_LH_DefaultB_PFCv_5	15	Default mode B
187	Left	17Networks_LH_DefaultC_IPL_1	16	Default mode C
188	Left	17Networks_LH_DefaultC_Rsp_1	16	Default mode C
189	Left	17Networks_LH_DefaultC_Rsp_2	16	Default mode C
190	Left	17Networks_LH_DefaultC_Rsp_3	16	Default mode C
191	Left	17Networks_LH_DefaultC_PHC_1	16	Default mode C
192	Left	17Networks_LH_DefaultC_PHC_2	16	Default mode C
193	Left	17Networks_LH_DefaultC_PHC_3	16	Default mode C
194	Left	17Networks_LH_TempPar_1	17	Temporo-parietal
195	Left	17Networks_LH_TempPar_2	17	Temporo-parietal
196	Left	17Networks_LH_TempPar_3	17	Temporo-parietal
197	Left	17Networks_LH_TempPar_4	17	Temporo-parietal
198	Left	17Networks_LH_TempPar_5	17	Temporo-parietal
199	Left	17Networks_LH_TempPar_6	17	Temporo-parietal
200	Right	17Networks_RH_VisCent_ExStr_1	1	Visual central
201	Right	17Networks_RH_VisCent_ExStr_2	1	Visual central
202	Right	17Networks_RH_VisCent_ExStr_3	1	Visual central
203	Right	17Networks_RH_VisCent_ExStr_4	1	Visual central
204	Right	17Networks_RH_VisCent_ExStr_5	1	Visual central
205	Right	17Networks_RH_VisCent_ExStr_6	1	Visual central
206	Right	17Networks_RH_VisCent_Striate_1	1	Visual central
207	Right	17Networks_RH_VisCent_ExStr_7	1	Visual central
208	Right	17Networks_RH_VisCent_ExStr_8	1	Visual central
209	Right	17Networks_RH_VisCent_ExStr_9	1	Visual central
210	Right	17Networks_RH_VisCent_ExStr_10	1	Visual central
211	Right	17Networks_RH_VisCent_ExStr_11	1	Visual central
212	Right	17Networks_RH_VisPeri_ExStrInf_1	2	Visual peripheral
213	Right	17Networks_RH_VisPeri_ExStrInf_2	2	Visual peripheral
214	Right	17Networks_RH_VisPeri_ExStrInf_3	2	Visual peripheral
215	Right	17Networks_RH_VisPeri_ExStrInf_4	2	Visual peripheral
216	Right	17Networks_RH_VisPeri_ExStrInf_5	2	Visual peripheral
217	Right	17Networks_RH_VisPeri_StriCal_1	2	Visual peripheral
218	Right	17Networks_RH_VisPeri_StriCal_2	2	Visual peripheral
219	Right	17Networks_RH_VisPeri_ExStrSup_1	2	Visual peripheral
220	Right	17Networks_RH_VisPeri_ExStrSup_2	2	Visual peripheral
221	Right	17Networks_RH_VisPeri_ExStrSup_3	2	Visual peripheral
222	Right	17Networks_RH_VisPeri_ExStrSup_4	2	Visual peripheral
223	Right	17Networks_RH_SomMotA_1	3	Somatomotor A
224	Right	17Networks_RH_SomMotA_2	3	Somatomotor A
225	Right	17Networks_RH_SomMotA_3	3	Somatomotor A
226	Right	17Networks_RH_SomMotA_4	3	Somatomotor A
227	Right	17Networks_RH_SomMotA_5	3	Somatomotor A
228	Right	17Networks_RH_SomMotA_6	3	Somatomotor A
229	Right	17Networks_RH_SomMotA_7	3	Somatomotor A
230	Right	17Networks_RH_SomMotA_8	3	Somatomotor A
231	Right	17Networks_RH_SomMotA_9	3	Somatomotor A
232	Right	17Networks_RH_SomMotA_10	3	Somatomotor A
233	Right	17Networks_RH_SomMotA_11	3	Somatomotor A
234	Right	17Networks_RH_SomMotA_12	3	Somatomotor A
235	Right	17Networks_RH_SomMotA_13	3	Somatomotor A
236	Right	17Networks_RH_SomMotA_14	3	Somatomotor A
237	Right	17Networks_RH_SomMotA_15	3	Somatomotor A
238	Right	17Networks_RH_SomMotA_16	3	Somatomotor A
239	Right	17Networks_RH_SomMotA_17	3	Somatomotor A
240	Right	17Networks_RH_SomMotA_18	3	Somatomotor A
241	Right	17Networks_RH_SomMotA_19	3	Somatomotor A
242	Right	17Networks_RH_SomMotA_20	3	Somatomotor A
243	Right	17Networks_RH_SomMotB_Aud_1	4	Somatomotor B
244	Right	17Networks_RH_SomMotB_Aud_2	4	Somatomotor B
245	Right	17Networks_RH_SomMotB_Ins_1	4	Somatomotor B
246	Right	17Networks_RH_SomMotB_S2_1	4	Somatomotor B
247	Right	17Networks_RH_SomMotB_S2_2	4	Somatomotor B
248	Right	17Networks_RH_SomMotB_Aud_3	4	Somatomotor B
249	Right	17Networks_RH_SomMotB_S2_3	4	Somatomotor B
250	Right	17Networks_RH_SomMotB_S2_4	4	Somatomotor B
251	Right	17Networks_RH_SomMotB_S2_5	4	Somatomotor B
252	Right	17Networks_RH_SomMotB_S2_6	4	Somatomotor B
253	Right	17Networks_RH_SomMotB_S2_7	4	Somatomotor B
254	Right	17Networks_RH_SomMotB_S2_8	4	Somatomotor B
255	Right	17Networks_RH_SomMotB_Cent_1	4	Somatomotor B
256	Right	17Networks_RH_SomMotB_Cent_2	4	Somatomotor B
257	Right	17Networks_RH_SomMotB_Cent_3	4	Somatomotor B
258	Right	17Networks_RH_DorsAttnA_TempOcc_1	5	Dorsal attention A
259	Right	17Networks_RH_DorsAttnA_TempOcc_2	5	Dorsal attention A
260	Right	17Networks_RH_DorsAttnA_TempOcc_3	5	Dorsal attention A
261	Right	17Networks_RH_DorsAttnA_ParOcc_1	5	Dorsal attention A
262	Right	17Networks_RH_DorsAttnA_ParOcc_2	5	Dorsal attention A
263	Right	17Networks_RH_DorsAttnA_ParOcc_3	5	Dorsal attention A
264	Right	17Networks_RH_DorsAttnA_SPL_1	5	Dorsal attention A
265	Right	17Networks_RH_DorsAttnA_SPL_2	5	Dorsal attention A
266	Right	17Networks_RH_DorsAttnA_SPL_3	5	Dorsal attention A
267	Right	17Networks_RH_DorsAttnA_SPL_4	5	Dorsal attention A
268	Right	17Networks_RH_DorsAttnA_SPL_5	5	Dorsal attention A
269	Right	17Networks_RH_DorsAttnA_SPL_6	5	Dorsal attention A
270	Right	17Networks_RH_DorsAttnA_SPL_7	5	Dorsal attention A
271	Right	17Networks_RH_DorsAttnA_SPL_8	5	Dorsal attention A
272	Right	17Networks_RH_DorsAttnB_TempOcc_1	6	Dorsal attention B
273	Right	17Networks_RH_DorsAttnB_PostC_1	6	Dorsal attention B
274	Right	17Networks_RH_DorsAttnB_PostC_2	6	Dorsal attention B
275	Right	17Networks_RH_DorsAttnB_PostC_3	6	Dorsal attention B
276	Right	17Networks_RH_DorsAttnB_PostC_4	6	Dorsal attention B
277	Right	17Networks_RH_DorsAttnB_PostC_5	6	Dorsal attention B
278	Right	17Networks_RH_DorsAttnB_PostC_6	6	Dorsal attention B
279	Right	17Networks_RH_DorsAttnB_PostC_7	6	Dorsal attention B
280	Right	17Networks_RH_DorsAttnB_PostC_8	6	Dorsal attention B
281	Right	17Networks_RH_DorsAttnB_FEF_1	6	Dorsal attention B
282	Right	17Networks_RH_DorsAttnB_FEF_2	6	Dorsal attention B
283	Right	17Networks_RH_DorsAttnB_FEF_3	6	Dorsal attention B
284	Right	17Networks_RH_SalVentAttnA_ParOper_1	7	Salience/Ventral attention A
285	Right	17Networks_RH_SalVentAttnA_ParOper_2	7	Salience/Ventral attention A
286	Right	17Networks_RH_SalVentAttnA_ParOper_3	7	Salience/Ventral attention A
287	Right	17Networks_RH_SalVentAttnA_PrC_1	7	Salience/Ventral attention A
288	Right	17Networks_RH_SalVentAttnA_Ins_1	7	Salience/Ventral attention A
289	Right	17Networks_RH_SalVentAttnA_Ins_2	7	Salience/Ventral attention A
290	Right	17Networks_RH_SalVentAttnA_Ins_3	7	Salience/Ventral attention A
291	Right	17Networks_RH_SalVentAttnA_Ins_4	7	Salience/Ventral attention A
292	Right	17Networks_RH_SalVentAttnA_FrOper_1	7	Salience/Ventral attention A
293	Right	17Networks_RH_SalVentAttnA_FrOper_2	7	Salience/Ventral attention A
294	Right	17Networks_RH_SalVentAttnA_FrOper_3	7	Salience/Ventral attention A
295	Right	17Networks_RH_SalVentAttnA_FrMed_1	7	Salience/Ventral attention A
296	Right	17Networks_RH_SalVentAttnA_ParMed_1	7	Salience/Ventral attention A
297	Right	17Networks_RH_SalVentAttnA_ParMed_2	7	Salience/Ventral attention A
298	Right	17Networks_RH_SalVentAttnA_FrMed_2	7	Salience/Ventral attention A
299	Right	17Networks_RH_SalVentAttnA_ParMed_3	7	Salience/Ventral attention A
300	Right	17Networks_RH_SalVentAttnA_ParMed_4	7	Salience/Ventral attention A
301	Right	17Networks_RH_SalVentAttnA_FrMed_3	7	Salience/Ventral attention A
302	Right	17Networks_RH_SalVentAttnA_FrMed_4	7	Salience/Ventral attention A
303	Right	17Networks_RH_SalVentAttnB_IPL_1	8	Salience/Ventral attention B
304	Right	17Networks_RH_SalVentAttnB_PFClv_1	8	Salience/Ventral attention B
305	Right	17Networks_RH_SalVentAttnB_PFCl_1	8	Salience/Ventral attention B
306	Right	17Networks_RH_SalVentAttnB_PFCl_2	8	Salience/Ventral attention B
307	Right	17Networks_RH_SalVentAttnB_PFCl_3	8	Salience/Ventral attention B
308	Right	17Networks_RH_SalVentAttnB_Ins_1	8	Salience/Ventral attention B
309	Right	17Networks_RH_SalVentAttnB_Ins_2	8	Salience/Ventral attention B
310	Right	17Networks_RH_SalVentAttnB_PFCmp_1	8	Salience/Ventral attention B
311	Right	17Networks_RH_SalVentAttnB_PFCmp_2	8	Salience/Ventral attention B
312	Right	17Networks_RH_LimbicB_OFC_1	9	Limbic B
313	Right	17Networks_RH_LimbicB_OFC_2	9	Limbic B
314	Right	17Networks_RH_LimbicB_OFC_3	9	Limbic B
315	Right	17Networks_RH_LimbicB_OFC_4	9	Limbic B
316	Right	17Networks_RH_LimbicB_OFC_5	9	Limbic B
317	Right	17Networks_RH_LimbicB_OFC_6	9	Limbic B
318	Right	17Networks_RH_LimbicA_TempPole_1	10	Limbic A
319	Right	17Networks_RH_LimbicA_TempPole_2	10	Limbic A
320	Right	17Networks_RH_LimbicA_TempPole_3	10	Limbic A
321	Right	17Networks_RH_LimbicA_TempPole_4	10	Limbic A
322	Right	17Networks_RH_LimbicA_TempPole_5	10	Limbic A
323	Right	17Networks_RH_LimbicA_TempPole_6	10	Limbic A
324	Right	17Networks_RH_ContA_IPS_1	11	Control A
325	Right	17Networks_RH_ContA_IPS_2	11	Control A
326	Right	17Networks_RH_ContA_IPS_3	11	Control A
327	Right	17Networks_RH_ContA_IPS_4	11	Control A
328	Right	17Networks_RH_ContA_PFCd_1	11	Control A
329	Right	17Networks_RH_ContA_PFCl_1	11	Control A
330	Right	17Networks_RH_ContA_PFCl_2	11	Control A
331	Right	17Networks_RH_ContA_PFCl_3	11	Control A
332	Right	17Networks_RH_ContA_PFCl_4	11	Control A
333	Right	17Networks_RH_ContA_PFCl_5	11	Control A
334	Right	17Networks_RH_ContA_Cingm_1	11	Control A
335	Right	17Networks_RH_ContB_Temp_1	12	Control B
336	Right	17Networks_RH_ContB_Temp_2	12	Control B
337	Right	17Networks_RH_ContB_IPL_1	12	Control B
338	Right	17Networks_RH_ContB_IPL_2	12	Control B
339	Right	17Networks_RH_ContB_IPL_3	12	Control B
340	Right	17Networks_RH_ContB_IPL_4	12	Control B
341	Right	17Networks_RH_ContB_PFCld_1	12	Control B
342	Right	17Networks_RH_ContB_PFCld_2	12	Control B
343	Right	17Networks_RH_ContB_PFCld_3	12	Control B
344	Right	17Networks_RH_ContB_PFCld_4	12	Control B
345	Right	17Networks_RH_ContB_PFClv_1	12	Control B
346	Right	17Networks_RH_ContB_PFClv_2	12	Control B
347	Right	17Networks_RH_ContB_PFClv_3	12	Control B
348	Right	17Networks_RH_ContB_PFClv_4	12	Control B
349	Right	17Networks_RH_ContB_PFCmp_1	12	Control B
350	Right	17Networks_RH_ContC_pCun_1	13	Control C
351	Right	17Networks_RH_ContC_pCun_2	13	Control C
352	Right	17Networks_RH_ContC_pCun_3	13	Control C
353	Right	17Networks_RH_ContC_pCun_4	13	Control C
354	Right	17Networks_RH_ContC_pCun_5	13	Control C
355	Right	17Networks_RH_ContC_Cingp_1	13	Control C
356	Right	17Networks_RH_ContC_Cingp_2	13	Control C
357	Right	17Networks_RH_DefaultA_Temp_1	14	Default mode A
358	Right	17Networks_RH_DefaultA_IPL_1	14	Default mode A
359	Right	17Networks_RH_DefaultA_IPL_2	14	Default mode A
360	Right	17Networks_RH_DefaultA_PFCd_1	14	Default mode A
361	Right	17Networks_RH_DefaultA_PFCd_2	14	Default mode A
362	Right	17Networks_RH_DefaultA_pCunPCC_1	14	Default mode A
363	Right	17Networks_RH_DefaultA_pCunPCC_2	14	Default mode A
364	Right	17Networks_RH_DefaultA_pCunPCC_3	14	Default mode A
365	Right	17Networks_RH_DefaultA_pCunPCC_4	14	Default mode A
366	Right	17Networks_RH_DefaultA_pCunPCC_5	14	Default mode A
367	Right	17Networks_RH_DefaultA_PFCm_1	14	Default mode A
368	Right	17Networks_RH_DefaultA_PFCm_2	14	Default mode A
369	Right	17Networks_RH_DefaultA_PFCm_3	14	Default mode A
370	Right	17Networks_RH_DefaultA_PFCm_4	14	Default mode A
371	Right	17Networks_RH_DefaultA_PFCm_5	14	Default mode A
372	Right	17Networks_RH_DefaultA_PFCm_6	14	Default mode A
373	Right	17Networks_RH_DefaultB_Temp_1	15	Default mode B
374	Right	17Networks_RH_DefaultB_Temp_2	15	Default mode B
375	Right	17Networks_RH_DefaultB_AntTemp_1	15	Default mode B
376	Right	17Networks_RH_DefaultB_PFCd_1	15	Default mode B
377	Right	17Networks_RH_DefaultB_PFCd_2	15	Default mode B
378	Right	17Networks_RH_DefaultB_PFCd_3	15	Default mode B
379	Right	17Networks_RH_DefaultB_PFCd_4	15	Default mode B
380	Right	17Networks_RH_DefaultB_PFCd_5	15	Default mode B
381	Right	17Networks_RH_DefaultB_PFCv_1	15	Default mode B
382	Right	17Networks_RH_DefaultB_PFCv_2	15	Default mode B
383	Right	17Networks_RH_DefaultB_PFCv_3	15	Default mode B
384	Right	17Networks_RH_DefaultC_IPL_1	16	Default mode C
385	Right	17Networks_RH_DefaultC_IPL_2	16	Default mode C
386	Right	17Networks_RH_DefaultC_Rsp_1	16	Default mode C
387	Right	17Networks_RH_DefaultC_Rsp_2	16	Default mode C
388	Right	17Networks_RH_DefaultC_PHC_1	16	Default mode C
389	Right	17Networks_RH_DefaultC_PHC_2	16	Default mode C
390	Right	17Networks_RH_TempPar_1	17	Temporo-parietal
391	Right	17Networks_RH_TempPar_2	17	Temporo-parietal
392	Right	17Networks_RH_TempPar_3	17	Temporo-parietal
393	Right	17Networks_RH_TempPar_4	17	Temporo-parietal
394	Right	17Networks_RH_TempPar_5	17	Temporo-parietal
395	Right	17Networks_RH_TempPar_6	17	Temporo-parietal
396	Right	17Networks_RH_TempPar_7	17	Temporo-parietal
397	Right	17Networks_RH_TempPar_8	17	Temporo-parietal
398	Right	17Networks_RH_TempPar_9	17	Temporo-parietal
399	Right	17Networks_RH_TempPar_10	17	Temporo-parietal
400	Right	Medial Hippocampus Head		Subcortical
401	Right	Lateral Hippocampus Head		Subcortical
402	Right	Hippocampus Body		Subcortical
403	Right	Hippocampus Tail		Subcortical
404	Right	Ventral Posterior Medial Thalamus		Subcortical
405	Right	Ventral Posterior Lateral Thalamus		Subcortical
406	Right	Ventral Anterior Inferior Thalamus		Subcortical
407	Right	Ventral Anterior Superior Thalamus		Subcortical
408	Right	Dorsal Anterior Medial Thalamus		Subcortical
409	Right	Dorsal Anterior Lateral Thalamus		Subcortical
410	Right	Ventral Anterior Putamen		Subcortical
411	Right	Dorsal Anterior Putamen		Subcortical
412	Right	Ventral Posterior Putamen		Subcortical
413	Right	Dorsal Posterior Putamen		Subcortical
414	Right	Ventral Anterior Caudate		Subcortical
415	Right	Dorsal Anterior Caudate		Subcortical
416	Right	Caudate Body		Subcortical
417	Right	Caudate Tail		Subcortical
418	Right	Lateral Amygdala		Subcortical
419	Right	Medial Amygdala		Subcortical
420	Right	Dorsal Posterior Thalamus		Subcortical
421	Right	Nucleus Accumbens Shell		Subcortical
422	Right	Nucleus Accumbens Core		Subcortical
423	Right	Posterior Globus Pallidus		Subcortical
424	Right	Anterior Globus Pallidus		Subcortical
425	Left	Medial Hippocampus Head		Subcortical
426	Left	Lateral Hippocampus Head		Subcortical
427	Left	Hippocampus Body		Subcortical
428	Left	Hippocampus Tail		Subcortical
429	Left	Ventral Posterior Medial Thalamus		Subcortical
430	Left	Ventral Anterior Inferior Thalamus		Subcortical
431	Left	Ventral Anterior Superior Thalamus		Subcortical
432	Left	Dorsal Anterior Medial Thalamus		Subcortical
433	Left	Dorsal Anterior Lateral Thalamus		Subcortical
434	Left	Ventral Anterior Putamen		Subcortical
435	Left	Dorsal Anterior Putamen		Subcortical
436	Left	Ventral Posterior Putamen		Subcortical
437	Left	Dorsal Posterior Putamen		Subcortical
438	Left	Ventral Anterior Caudate		Subcortical
439	Left	Dorsal Anterior Caudate		Subcortical
440	Left	Lateral Amygdala		Subcortical
441	Left	Medial Amygdala		Subcortical
442	Left	Dorsal Posterior Thalamus		Subcortical
443	Left	Nucleus Accumbens Shell		Subcortical
444	Left	Nucleus Accumbens Core		Subcortical
445	Left	Posterior Globus Pallidus		Subcortical
446	Left	Anterior Globus Pallidus		Subcortical
447	Left	Cerebellum Crus I		Cerebellum
448	Right	Cerebellum Crus I		Cerebellum
449	Left	Cerebellum Crus II		Cerebellum
450	Left	Cerebellum III		Cerebellum
451	Right	Cerebellum III		Cerebellum
452	Left	Cerebellum IV/V		Cerebellum
453	Right	Cerebellum IV/V		Cerebellum
454	Left	Cerebellum VI		Cerebellum
455	Right	Cerebellum VI		Cerebellum
456	n.a.	Vermis I/II		Cerebellum
457	n.a.	Vermis III		Cerebellum
458	n.a.	Vermis IV/V		Cerebellum
459	n.a.	Vermis VI		Cerebellum
460	n.a.	Vermis VII		Cerebellum
461	n.a.	Vermis VIII		Cerebellum
462	n.a.	Vermis X		Cerebellum
